# Supplementary material for: Cationic Geminoid Peptide Amphiphiles Inhibit DENV2 Protease, Furin, and Viral Replication
Source: Molecules. 2022 May 17;27(10):3217. doi: 10.3390/molecules27103217 (PMC9143577; doi:10.3390/molecules27103217)
Supplement: Supplementary file 1 [file molecules-27-03217-s001.zip]

Archive with 1 entries (1 files):
- molecules-1711817-supplementary.pdf
